# Supplementary material for: Genomic Analysis of Talaromyces verruculosus SJ9: An Efficient Tetracycline-, Enrofloxacin-, and Tylosin-Degrading Fungus
Source: Genes (Basel). 2024 Dec 21;15(12):1643. doi: 10.3390/genes15121643 (PMC11675779; doi:10.3390/genes15121643)
Supplement: Supplementary file 1 [file genes-15-01643-s001.zip]

Archive with 2 entries (2 files):
- Supplementary material(Fig. S1-7 and Table S4-S5).pdf
- Supplementary material(Table S5-7).xlsx
