# Supplementary material for: Genomic Analysis of Talaromyces verruculosus SJ9: An Efficient Tetracycline-, Enrofloxacin-, and Tylosin-Degrading Fungus
Source: Genes (Basel). 2024 Dec 21;15(12):1643. doi: 10.3390/genes15121643 (PMC11675779; doi:10.3390/genes15121643)
Supplement: Supplementary file 1 [file genes-15-01643-s001.zip › Supplementary material(Table S5-7).xlsx]

## Sheet: Sheet1
Table S5 Summarizes of the annotations of Talaromyces verruculosus SJ9
Sample	NR	SwissProt	KEGG	KOG	TCDB	GO	PHI	DFVF	P450	Secretory_Protein	CAZy	Pfam	Total
Talaromyces verruculosus SJ9	7918 (96.90%)	3354 (41.05%)	7093 (86.81%)	2095 (25.64%)	586 (7.17%)	5828 (71.33%)	1266 (15.49%)	425 (5.20%)	155 (1.90%)	465 (5.69%)	562 (6.88%)	5828 (71.33%)	8171

## Sheet: Sheet2
Table S6 The secreted proteins of Talaromyces verruculosus SJ9
Gene_id	source	feature	start	end	score	N/A ?
A0151	SignalP-4.1	SIGNAL	1	26	0.72	YES
A0161	SignalP-4.1	SIGNAL	1	20	0.64	YES
A0203	SignalP-4.1	SIGNAL	1	23	0.704	YES
A0223	SignalP-4.1	SIGNAL	1	18	0.82	YES
A0231	SignalP-4.1	SIGNAL	1	21	0.734	YES
A0267	SignalP-4.1	SIGNAL	1	20	0.766	YES
A0283	SignalP-4.1	SIGNAL	1	19	0.904	YES
A0304	SignalP-4.1	SIGNAL	1	21	0.859	YES
A0337	SignalP-4.1	SIGNAL	1	18	0.549	YES
A0356	SignalP-4.1	SIGNAL	1	19	0.808	YES
A0361	SignalP-4.1	SIGNAL	1	19	0.711	YES
A0388	SignalP-4.1	SIGNAL	1	16	0.908	YES
A0411	SignalP-4.1	SIGNAL	1	20	0.75	YES
A0412	SignalP-4.1	SIGNAL	1	22	0.668	YES
A0416	SignalP-4.1	SIGNAL	1	23	0.593	YES
A0424	SignalP-4.1	SIGNAL	1	17	0.674	YES
A0439	SignalP-4.1	SIGNAL	1	19	0.754	YES
A0456	SignalP-4.1	SIGNAL	1	18	0.717	YES
A0491	SignalP-4.1	SIGNAL	1	18	0.732	YES
A0500	SignalP-4.1	SIGNAL	1	19	0.759	YES
A0510	SignalP-4.1	SIGNAL	1	18	0.84	YES
A0541	SignalP-4.1	SIGNAL	1	16	0.903	YES
A0560	SignalP-4.1	SIGNAL	1	18	0.657	YES
A0570	SignalP-4.1	SIGNAL	1	19	0.545	YES
A0593	SignalP-4.1	SIGNAL	1	21	0.63	YES
A0638	SignalP-4.1	SIGNAL	1	18	0.588	YES
A0649	SignalP-4.1	SIGNAL	1	26	0.501	YES
A0746	SignalP-4.1	SIGNAL	1	18	0.697	YES
A0752	SignalP-4.1	SIGNAL	1	18	0.663	YES
A0753	SignalP-4.1	SIGNAL	1	18	0.856	YES
A0763	SignalP-4.1	SIGNAL	1	20	0.76	YES
A0801	SignalP-4.1	SIGNAL	1	25	0.56	YES
A0824	SignalP-4.1	SIGNAL	1	18	0.938	YES
A0825	SignalP-4.1	SIGNAL	1	32	0.738	YES
A0837	SignalP-4.1	SIGNAL	1	27	0.461	YES
A0839	SignalP-4.1	SIGNAL	1	17	0.769	YES
A0852	SignalP-4.1	SIGNAL	1	16	0.662	YES
A0854	SignalP-4.1	SIGNAL	1	16	0.749	YES
A0859	SignalP-4.1	SIGNAL	1	18	0.587	YES
A0862	SignalP-4.1	SIGNAL	1	17	0.812	YES
A0867	SignalP-4.1	SIGNAL	1	23	0.724	YES
A0868	SignalP-4.1	SIGNAL	1	18	0.655	YES
A0911	SignalP-4.1	SIGNAL	1	19	0.81	YES
A0926	SignalP-4.1	SIGNAL	1	20	0.831	YES
A0964	SignalP-4.1	SIGNAL	1	18	0.746	YES
A0977	SignalP-4.1	SIGNAL	1	18	0.761	YES
A1060	SignalP-4.1	SIGNAL	1	24	0.618	YES
A1086	SignalP-4.1	SIGNAL	1	19	0.764	YES
A1093	SignalP-4.1	SIGNAL	1	16	0.925	YES
A1099	SignalP-4.1	SIGNAL	1	19	0.755	YES
A1102	SignalP-4.1	SIGNAL	1	21	0.535	YES
A1165	SignalP-4.1	SIGNAL	1	22	0.837	YES
A1184	SignalP-4.1	SIGNAL	1	17	0.703	YES
A1245	SignalP-4.1	SIGNAL	1	18	0.452	YES
A1263	SignalP-4.1	SIGNAL	1	20	0.713	YES
A1268	SignalP-4.1	SIGNAL	1	22	0.734	YES
A1325	SignalP-4.1	SIGNAL	1	19	0.726	YES
A1359	SignalP-4.1	SIGNAL	1	19	0.75	YES
A1370	SignalP-4.1	SIGNAL	1	21	0.83	YES
A1384	SignalP-4.1	SIGNAL	1	20	0.834	YES
A1406	SignalP-4.1	SIGNAL	1	18	0.753	YES
A1430	SignalP-4.1	SIGNAL	1	21	0.751	YES
A1432	SignalP-4.1	SIGNAL	1	17	0.863	YES
A1436	SignalP-4.1	SIGNAL	1	23	0.892	YES
A1450	SignalP-4.1	SIGNAL	1	19	0.533	YES
A1459	SignalP-4.1	SIGNAL	1	25	0.568	YES
A1466	SignalP-4.1	SIGNAL	1	19	0.726	YES
A1536	SignalP-4.1	SIGNAL	1	20	0.741	YES
A1537	SignalP-4.1	SIGNAL	1	17	0.731	YES
A1596	SignalP-4.1	SIGNAL	1	19	0.812	YES
A1638	SignalP-4.1	SIGNAL	1	20	0.63	YES
A1676	SignalP-4.1	SIGNAL	1	23	0.762	YES
A1677	SignalP-4.1	SIGNAL	1	18	0.793	YES
A1703	SignalP-4.1	SIGNAL	1	17	0.767	YES
A1714	SignalP-4.1	SIGNAL	1	19	0.634	YES
A1720	SignalP-4.1	SIGNAL	1	19	0.59	YES
A1792	SignalP-4.1	SIGNAL	1	18	0.765	YES
A1798	SignalP-4.1	SIGNAL	1	18	0.805	YES
A1845	SignalP-4.1	SIGNAL	1	20	0.79	YES
A1892	SignalP-4.1	SIGNAL	1	15	0.882	YES
A1906	SignalP-4.1	SIGNAL	1	27	0.84	YES
A1914	SignalP-4.1	SIGNAL	1	20	0.578	YES
A1916	SignalP-4.1	SIGNAL	1	26	0.863	YES
A1924	SignalP-4.1	SIGNAL	1	20	0.582	YES
A1973	SignalP-4.1	SIGNAL	1	21	0.754	YES
A1996	SignalP-4.1	SIGNAL	1	19	0.837	YES
A2042	SignalP-4.1	SIGNAL	1	25	0.855	YES
A2054	SignalP-4.1	SIGNAL	1	19	0.7	YES
A2058	SignalP-4.1	SIGNAL	1	25	0.821	YES
A2067	SignalP-4.1	SIGNAL	1	18	0.468	YES
A2076	SignalP-4.1	SIGNAL	1	20	0.487	YES
A2084	SignalP-4.1	SIGNAL	1	17	0.497	YES
A2100	SignalP-4.1	SIGNAL	1	17	0.725	YES
A2104	SignalP-4.1	SIGNAL	1	18	0.814	YES
A2109	SignalP-4.1	SIGNAL	1	19	0.562	YES
A2112	SignalP-4.1	SIGNAL	1	17	0.648	YES
A2134	SignalP-4.1	SIGNAL	1	19	0.747	YES
A2195	SignalP-4.1	SIGNAL	1	22	0.655	YES
A2207	SignalP-4.1	SIGNAL	1	14	0.455	YES
A2249	SignalP-4.1	SIGNAL	1	19	0.784	YES
A2250	SignalP-4.1	SIGNAL	1	19	0.721	YES
A2267	SignalP-4.1	SIGNAL	1	20	0.87	YES
A2273	SignalP-4.1	SIGNAL	1	24	0.835	YES
A2274	SignalP-4.1	SIGNAL	1	23	0.786	YES
A2276	SignalP-4.1	SIGNAL	1	20	0.753	YES
A2330	SignalP-4.1	SIGNAL	1	17	0.775	YES
A2343	SignalP-4.1	SIGNAL	1	15	0.66	YES
A2362	SignalP-4.1	SIGNAL	1	19	0.663	YES
A2375	SignalP-4.1	SIGNAL	1	19	0.745	YES
A2377	SignalP-4.1	SIGNAL	1	16	0.884	YES
A2392	SignalP-4.1	SIGNAL	1	17	0.814	YES
A2393	SignalP-4.1	SIGNAL	1	18	0.844	YES
A2398	SignalP-4.1	SIGNAL	1	20	0.869	YES
A2401	SignalP-4.1	SIGNAL	1	19	0.465	YES
A2407	SignalP-4.1	SIGNAL	1	18	0.555	YES
A2438	SignalP-4.1	SIGNAL	1	19	0.875	YES
A2440	SignalP-4.1	SIGNAL	1	18	0.933	YES
A2475	SignalP-4.1	SIGNAL	1	17	0.867	YES
A2514	SignalP-4.1	SIGNAL	1	22	0.592	YES
A2515	SignalP-4.1	SIGNAL	1	21	0.777	YES
A2523	SignalP-4.1	SIGNAL	1	22	0.865	YES
A2527	SignalP-4.1	SIGNAL	1	16	0.646	YES
A2531	SignalP-4.1	SIGNAL	1	18	0.547	YES
A2566	SignalP-4.1	SIGNAL	1	21	0.626	YES
A2577	SignalP-4.1	SIGNAL	1	19	0.487	YES
A2581	SignalP-4.1	SIGNAL	1	16	0.568	YES
A2591	SignalP-4.1	SIGNAL	1	23	0.69	YES
A2608	SignalP-4.1	SIGNAL	1	20	0.73	YES
A2626	SignalP-4.1	SIGNAL	1	19	0.895	YES
A2646	SignalP-4.1	SIGNAL	1	17	0.484	YES
A2647	SignalP-4.1	SIGNAL	1	19	0.774	YES
A2648	SignalP-4.1	SIGNAL	1	16	0.9	YES
A2693	SignalP-4.1	SIGNAL	1	21	0.67	YES
A2700	SignalP-4.1	SIGNAL	1	19	0.873	YES
A2707	SignalP-4.1	SIGNAL	1	20	0.837	YES
A2711	SignalP-4.1	SIGNAL	1	18	0.814	YES
A2721	SignalP-4.1	SIGNAL	1	16	0.66	YES
A2763	SignalP-4.1	SIGNAL	1	21	0.516	YES
A2776	SignalP-4.1	SIGNAL	1	18	0.759	YES
A2814	SignalP-4.1	SIGNAL	1	23	0.731	YES
A2864	SignalP-4.1	SIGNAL	1	17	0.643	YES
A2868	SignalP-4.1	SIGNAL	1	21	0.748	YES
A2874	SignalP-4.1	SIGNAL	1	19	0.683	YES
A2928	SignalP-4.1	SIGNAL	1	19	0.761	YES
A2989	SignalP-4.1	SIGNAL	1	23	0.782	YES
A3022	SignalP-4.1	SIGNAL	1	18	0.653	YES
A3069	SignalP-4.1	SIGNAL	1	19	0.495	YES
A3090	SignalP-4.1	SIGNAL	1	25	0.488	YES
A3108	SignalP-4.1	SIGNAL	1	21	0.739	YES
A3113	SignalP-4.1	SIGNAL	1	19	0.465	YES
A3177	SignalP-4.1	SIGNAL	1	24	0.727	YES
A3185	SignalP-4.1	SIGNAL	1	17	0.468	YES
A3186	SignalP-4.1	SIGNAL	1	20	0.805	YES
A3194	SignalP-4.1	SIGNAL	1	20	0.646	YES
A3199	SignalP-4.1	SIGNAL	1	20	0.66	YES
A3203	SignalP-4.1	SIGNAL	1	16	0.672	YES
A3227	SignalP-4.1	SIGNAL	1	21	0.792	YES
A3236	SignalP-4.1	SIGNAL	1	20	0.815	YES
A3243	SignalP-4.1	SIGNAL	1	20	0.715	YES
A3252	SignalP-4.1	SIGNAL	1	20	0.908	YES
A3255	SignalP-4.1	SIGNAL	1	20	0.563	YES
A3260	SignalP-4.1	SIGNAL	1	17	0.774	YES
A3274	SignalP-4.1	SIGNAL	1	22	0.685	YES
A3277	SignalP-4.1	SIGNAL	1	18	0.857	YES
A3305	SignalP-4.1	SIGNAL	1	19	0.707	YES
A3332	SignalP-4.1	SIGNAL	1	19	0.592	YES
A3335	SignalP-4.1	SIGNAL	1	19	0.852	YES
A3354	SignalP-4.1	SIGNAL	1	19	0.72	YES
A3356	SignalP-4.1	SIGNAL	1	19	0.764	YES
A3363	SignalP-4.1	SIGNAL	1	23	0.565	YES
A3369	SignalP-4.1	SIGNAL	1	25	0.675	YES
A3397	SignalP-4.1	SIGNAL	1	17	0.724	YES
A3407	SignalP-4.1	SIGNAL	1	15	0.656	YES
A3499	SignalP-4.1	SIGNAL	1	21	0.786	YES
A3518	SignalP-4.1	SIGNAL	1	20	0.819	YES
A3567	SignalP-4.1	SIGNAL	1	16	0.471	YES
A3574	SignalP-4.1	SIGNAL	1	20	0.786	YES
A3578	SignalP-4.1	SIGNAL	1	18	0.629	YES
A3633	SignalP-4.1	SIGNAL	1	18	0.678	YES
A3678	SignalP-4.1	SIGNAL	1	19	0.922	YES
A3708	SignalP-4.1	SIGNAL	1	21	0.789	YES
A3721	SignalP-4.1	SIGNAL	1	18	0.611	YES
A3722	SignalP-4.1	SIGNAL	1	21	0.782	YES
A3732	SignalP-4.1	SIGNAL	1	18	0.664	YES
A3748	SignalP-4.1	SIGNAL	1	19	0.562	YES
A3763	SignalP-4.1	SIGNAL	1	24	0.473	YES
A3792	SignalP-4.1	SIGNAL	1	16	0.761	YES
A3870	SignalP-4.1	SIGNAL	1	23	0.785	YES
A3887	SignalP-4.1	SIGNAL	1	18	0.738	YES
A3888	SignalP-4.1	SIGNAL	1	19	0.827	YES
A3892	SignalP-4.1	SIGNAL	1	19	0.806	YES
A3896	SignalP-4.1	SIGNAL	1	20	0.666	YES
A3897	SignalP-4.1	SIGNAL	1	23	0.589	YES
A3899	SignalP-4.1	SIGNAL	1	17	0.69	YES
A3909	SignalP-4.1	SIGNAL	1	19	0.676	YES
A3961	SignalP-4.1	SIGNAL	1	20	0.67	YES
A3964	SignalP-4.1	SIGNAL	1	17	0.722	YES
A3974	SignalP-4.1	SIGNAL	1	18	0.768	YES
A3987	SignalP-4.1	SIGNAL	1	20	0.728	YES
A4020	SignalP-4.1	SIGNAL	1	19	0.767	YES
A4055	SignalP-4.1	SIGNAL	1	17	0.668	YES
A4145	SignalP-4.1	SIGNAL	1	16	0.833	YES
A4152	SignalP-4.1	SIGNAL	1	20	0.917	YES
A4227	SignalP-4.1	SIGNAL	1	22	0.477	YES
A4266	SignalP-4.1	SIGNAL	1	18	0.745	YES
A4268	SignalP-4.1	SIGNAL	1	20	0.734	YES
A4269	SignalP-4.1	SIGNAL	1	22	0.479	YES
A4274	SignalP-4.1	SIGNAL	1	20	0.825	YES
A4313	SignalP-4.1	SIGNAL	1	18	0.741	YES
A4314	SignalP-4.1	SIGNAL	1	18	0.815	YES
A4342	SignalP-4.1	SIGNAL	1	21	0.715	YES
A4350	SignalP-4.1	SIGNAL	1	16	0.608	YES
A4399	SignalP-4.1	SIGNAL	1	15	0.763	YES
A4497	SignalP-4.1	SIGNAL	1	16	0.765	YES
A4515	SignalP-4.1	SIGNAL	1	17	0.624	YES
A4527	SignalP-4.1	SIGNAL	1	16	0.722	YES
A4528	SignalP-4.1	SIGNAL	1	19	0.698	YES
A4546	SignalP-4.1	SIGNAL	1	17	0.839	YES
A4556	SignalP-4.1	SIGNAL	1	21	0.737	YES
A4618	SignalP-4.1	SIGNAL	1	19	0.667	YES
A4642	SignalP-4.1	SIGNAL	1	21	0.831	YES
A4660	SignalP-4.1	SIGNAL	1	15	0.808	YES
A4661	SignalP-4.1	SIGNAL	1	16	0.811	YES
A4703	SignalP-4.1	SIGNAL	1	20	0.809	YES
A4706	SignalP-4.1	SIGNAL	1	22	0.861	YES
A4709	SignalP-4.1	SIGNAL	1	24	0.834	YES
A4740	SignalP-4.1	SIGNAL	1	19	0.725	YES
A4741	SignalP-4.1	SIGNAL	1	20	0.792	YES
A4743	SignalP-4.1	SIGNAL	1	22	0.826	YES
A4748	SignalP-4.1	SIGNAL	1	21	0.846	YES
A4769	SignalP-4.1	SIGNAL	1	18	0.735	YES
A4775	SignalP-4.1	SIGNAL	1	18	0.88	YES
A4813	SignalP-4.1	SIGNAL	1	28	0.894	YES
A4868	SignalP-4.1	SIGNAL	1	21	0.762	YES
A4876	SignalP-4.1	SIGNAL	1	24	0.546	YES
A4899	SignalP-4.1	SIGNAL	1	21	0.469	YES
A4908	SignalP-4.1	SIGNAL	1	19	0.789	YES
A4983	SignalP-4.1	SIGNAL	1	18	0.854	YES
A4995	SignalP-4.1	SIGNAL	1	23	0.719	YES
A5008	SignalP-4.1	SIGNAL	1	24	0.615	YES
A5042	SignalP-4.1	SIGNAL	1	17	0.789	YES
A5050	SignalP-4.1	SIGNAL	1	20	0.82	YES
A5053	SignalP-4.1	SIGNAL	1	18	0.73	YES
A5059	SignalP-4.1	SIGNAL	1	18	0.736	YES
A5067	SignalP-4.1	SIGNAL	1	21	0.616	YES
A5073	SignalP-4.1	SIGNAL	1	16	0.718	YES
A5100	SignalP-4.1	SIGNAL	1	19	0.679	YES
A5104	SignalP-4.1	SIGNAL	1	22	0.814	YES
A5107	SignalP-4.1	SIGNAL	1	21	0.845	YES
A5131	SignalP-4.1	SIGNAL	1	23	0.829	YES
A5137	SignalP-4.1	SIGNAL	1	19	0.802	YES
A5154	SignalP-4.1	SIGNAL	1	19	0.879	YES
A5156	SignalP-4.1	SIGNAL	1	19	0.699	YES
A5167	SignalP-4.1	SIGNAL	1	18	0.484	YES
A5168	SignalP-4.1	SIGNAL	1	18	0.84	YES
A5182	SignalP-4.1	SIGNAL	1	19	0.746	YES
A5185	SignalP-4.1	SIGNAL	1	19	0.844	YES
A5205	SignalP-4.1	SIGNAL	1	19	0.707	YES
A5206	SignalP-4.1	SIGNAL	1	19	0.799	YES
A5255	SignalP-4.1	SIGNAL	1	19	0.53	YES
A5256	SignalP-4.1	SIGNAL	1	23	0.567	YES
A5258	SignalP-4.1	SIGNAL	1	19	0.709	YES
A5264	SignalP-4.1	SIGNAL	1	20	0.462	YES
A5266	SignalP-4.1	SIGNAL	1	22	0.873	YES
A5268	SignalP-4.1	SIGNAL	1	19	0.695	YES
A5277	SignalP-4.1	SIGNAL	1	21	0.713	YES
A5279	SignalP-4.1	SIGNAL	1	19	0.904	YES
A5297	SignalP-4.1	SIGNAL	1	19	0.77	YES
A5299	SignalP-4.1	SIGNAL	1	18	0.77	YES
A5324	SignalP-4.1	SIGNAL	1	17	0.612	YES
A5339	SignalP-4.1	SIGNAL	1	17	0.584	YES
A5347	SignalP-4.1	SIGNAL	1	23	0.651	YES
A5355	SignalP-4.1	SIGNAL	1	20	0.691	YES
A5359	SignalP-4.1	SIGNAL	1	18	0.616	YES
A5363	SignalP-4.1	SIGNAL	1	19	0.645	YES
A5364	SignalP-4.1	SIGNAL	1	18	0.78	YES
A5380	SignalP-4.1	SIGNAL	1	27	0.643	YES
A5388	SignalP-4.1	SIGNAL	1	19	0.739	YES
A5395	SignalP-4.1	SIGNAL	1	22	0.594	YES
A5409	SignalP-4.1	SIGNAL	1	19	0.802	YES
A5410	SignalP-4.1	SIGNAL	1	20	0.69	YES
A5437	SignalP-4.1	SIGNAL	1	16	0.771	YES
A5443	SignalP-4.1	SIGNAL	1	17	0.723	YES
A5465	SignalP-4.1	SIGNAL	1	19	0.787	YES
A5506	SignalP-4.1	SIGNAL	1	17	0.627	YES
A5535	SignalP-4.1	SIGNAL	1	18	0.71	YES
A5536	SignalP-4.1	SIGNAL	1	19	0.552	YES
A5554	SignalP-4.1	SIGNAL	1	21	0.722	YES
A5592	SignalP-4.1	SIGNAL	1	19	0.663	YES
A5599	SignalP-4.1	SIGNAL	1	18	0.755	YES
A5627	SignalP-4.1	SIGNAL	1	19	0.803	YES
A5648	SignalP-4.1	SIGNAL	1	22	0.719	YES
A5659	SignalP-4.1	SIGNAL	1	16	0.75	YES
A5668	SignalP-4.1	SIGNAL	1	16	0.744	YES
A5676	SignalP-4.1	SIGNAL	1	19	0.87	YES
A5681	SignalP-4.1	SIGNAL	1	17	0.807	YES
A5683	SignalP-4.1	SIGNAL	1	29	0.484	YES
A5699	SignalP-4.1	SIGNAL	1	22	0.747	YES
A5742	SignalP-4.1	SIGNAL	1	15	0.824	YES
A5750	SignalP-4.1	SIGNAL	1	19	0.76	YES
A5778	SignalP-4.1	SIGNAL	1	21	0.792	YES
A5789	SignalP-4.1	SIGNAL	1	23	0.616	YES
A5802	SignalP-4.1	SIGNAL	1	18	0.671	YES
A5811	SignalP-4.1	SIGNAL	1	17	0.676	YES
A5840	SignalP-4.1	SIGNAL	1	23	0.856	YES
A5842	SignalP-4.1	SIGNAL	1	18	0.76	YES
A5850	SignalP-4.1	SIGNAL	1	17	0.67	YES
A5862	SignalP-4.1	SIGNAL	1	23	0.914	YES
A5873	SignalP-4.1	SIGNAL	1	21	0.668	YES
A5962	SignalP-4.1	SIGNAL	1	19	0.88	YES
A5968	SignalP-4.1	SIGNAL	1	19	0.846	YES
A5995	SignalP-4.1	SIGNAL	1	20	0.636	YES
A5997	SignalP-4.1	SIGNAL	1	23	0.845	YES
A6004	SignalP-4.1	SIGNAL	1	20	0.645	YES
A6022	SignalP-4.1	SIGNAL	1	17	0.745	YES
A6050	SignalP-4.1	SIGNAL	1	17	0.888	YES
A6052	SignalP-4.1	SIGNAL	1	19	0.779	YES
A6068	SignalP-4.1	SIGNAL	1	21	0.626	YES
A6071	SignalP-4.1	SIGNAL	1	18	0.811	YES
A6073	SignalP-4.1	SIGNAL	1	18	0.714	YES
A6091	SignalP-4.1	SIGNAL	1	18	0.797	YES
A6136	SignalP-4.1	SIGNAL	1	17	0.755	YES
A6155	SignalP-4.1	SIGNAL	1	23	0.693	YES
A6232	SignalP-4.1	SIGNAL	1	17	0.591	YES
A6234	SignalP-4.1	SIGNAL	1	20	0.667	YES
A6236	SignalP-4.1	SIGNAL	1	18	0.828	YES
A6260	SignalP-4.1	SIGNAL	1	21	0.857	YES
A6267	SignalP-4.1	SIGNAL	1	17	0.767	YES
A6277	SignalP-4.1	SIGNAL	1	18	0.796	YES
A6280	SignalP-4.1	SIGNAL	1	18	0.738	YES
A6307	SignalP-4.1	SIGNAL	1	19	0.741	YES
A6328	SignalP-4.1	SIGNAL	1	19	0.775	YES
A6377	SignalP-4.1	SIGNAL	1	19	0.631	YES
A6383	SignalP-4.1	SIGNAL	1	21	0.83	YES
A6416	SignalP-4.1	SIGNAL	1	18	0.934	YES
A6463	SignalP-4.1	SIGNAL	1	20	0.832	YES
A6464	SignalP-4.1	SIGNAL	1	19	0.907	YES
A6465	SignalP-4.1	SIGNAL	1	20	0.817	YES
A6482	SignalP-4.1	SIGNAL	1	17	0.697	YES
A6484	SignalP-4.1	SIGNAL	1	17	0.829	YES
A6485	SignalP-4.1	SIGNAL	1	18	0.697	YES
A6498	SignalP-4.1	SIGNAL	1	18	0.605	YES
A6523	SignalP-4.1	SIGNAL	1	23	0.77	YES
A6533	SignalP-4.1	SIGNAL	1	17	0.607	YES
A6558	SignalP-4.1	SIGNAL	1	19	0.739	YES
A6573	SignalP-4.1	SIGNAL	1	18	0.477	YES
A6585	SignalP-4.1	SIGNAL	1	20	0.789	YES
A6589	SignalP-4.1	SIGNAL	1	18	0.734	YES
A6590	SignalP-4.1	SIGNAL	1	21	0.624	YES
A6608	SignalP-4.1	SIGNAL	1	21	0.596	YES
A6621	SignalP-4.1	SIGNAL	1	22	0.567	YES
A6654	SignalP-4.1	SIGNAL	1	19	0.667	YES
A6663	SignalP-4.1	SIGNAL	1	20	0.839	YES
A6669	SignalP-4.1	SIGNAL	1	16	0.858	YES
A6680	SignalP-4.1	SIGNAL	1	19	0.53	YES
A6688	SignalP-4.1	SIGNAL	1	26	0.794	YES
A6692	SignalP-4.1	SIGNAL	1	18	0.921	YES
A6694	SignalP-4.1	SIGNAL	1	17	0.703	YES
A6730	SignalP-4.1	SIGNAL	1	17	0.849	YES
A6755	SignalP-4.1	SIGNAL	1	18	0.589	YES
A6757	SignalP-4.1	SIGNAL	1	20	0.782	YES
A6767	SignalP-4.1	SIGNAL	1	19	0.738	YES
A6775	SignalP-4.1	SIGNAL	1	16	0.817	YES
A6783	SignalP-4.1	SIGNAL	1	19	0.834	YES
A6791	SignalP-4.1	SIGNAL	1	20	0.559	YES
A6829	SignalP-4.1	SIGNAL	1	24	0.805	YES
A6850	SignalP-4.1	SIGNAL	1	18	0.822	YES
A6852	SignalP-4.1	SIGNAL	1	16	0.765	YES
A6853	SignalP-4.1	SIGNAL	1	18	0.814	YES
A6882	SignalP-4.1	SIGNAL	1	19	0.64	YES
A6905	SignalP-4.1	SIGNAL	1	20	0.723	YES
A6914	SignalP-4.1	SIGNAL	1	21	0.564	YES
A6928	SignalP-4.1	SIGNAL	1	18	0.763	YES
A6932	SignalP-4.1	SIGNAL	1	21	0.642	YES
A6943	SignalP-4.1	SIGNAL	1	20	0.81	YES
A6944	SignalP-4.1	SIGNAL	1	18	0.817	YES
A6959	SignalP-4.1	SIGNAL	1	19	0.705	YES
A6965	SignalP-4.1	SIGNAL	1	15	0.598	YES
A6983	SignalP-4.1	SIGNAL	1	22	0.795	YES
A6990	SignalP-4.1	SIGNAL	1	19	0.834	YES
A7010	SignalP-4.1	SIGNAL	1	21	0.921	YES
A7011	SignalP-4.1	SIGNAL	1	22	0.589	YES
A7013	SignalP-4.1	SIGNAL	1	19	0.797	YES
A7020	SignalP-4.1	SIGNAL	1	20	0.81	YES
A7035	SignalP-4.1	SIGNAL	1	16	0.801	YES
A7039	SignalP-4.1	SIGNAL	1	19	0.783	YES
A7112	SignalP-4.1	SIGNAL	1	18	0.887	YES
A7118	SignalP-4.1	SIGNAL	1	27	0.669	YES
A7128	SignalP-4.1	SIGNAL	1	19	0.629	YES
A7131	SignalP-4.1	SIGNAL	1	19	0.886	YES
A7159	SignalP-4.1	SIGNAL	1	19	0.767	YES
A7190	SignalP-4.1	SIGNAL	1	19	0.574	YES
A7211	SignalP-4.1	SIGNAL	1	20	0.809	YES
A7245	SignalP-4.1	SIGNAL	1	19	0.828	YES
A7257	SignalP-4.1	SIGNAL	1	22	0.804	YES
A7262	SignalP-4.1	SIGNAL	1	19	0.464	YES
A7264	SignalP-4.1	SIGNAL	1	17	0.744	YES
A7269	SignalP-4.1	SIGNAL	1	22	0.688	YES
A7274	SignalP-4.1	SIGNAL	1	18	0.828	YES
A7275	SignalP-4.1	SIGNAL	1	21	0.776	YES
A7297	SignalP-4.1	SIGNAL	1	17	0.745	YES
A7324	SignalP-4.1	SIGNAL	1	17	0.754	YES
A7327	SignalP-4.1	SIGNAL	1	19	0.867	YES
A7334	SignalP-4.1	SIGNAL	1	16	0.787	YES
A7384	SignalP-4.1	SIGNAL	1	17	0.678	YES
A7397	SignalP-4.1	SIGNAL	1	21	0.765	YES
A7401	SignalP-4.1	SIGNAL	1	16	0.822	YES
A7428	SignalP-4.1	SIGNAL	1	20	0.553	YES
A7433	SignalP-4.1	SIGNAL	1	20	0.805	YES
A7456	SignalP-4.1	SIGNAL	1	21	0.685	YES
A7466	SignalP-4.1	SIGNAL	1	18	0.519	YES
A7472	SignalP-4.1	SIGNAL	1	17	0.776	YES
A7487	SignalP-4.1	SIGNAL	1	20	0.665	YES
A7500	SignalP-4.1	SIGNAL	1	24	0.853	YES
A7508	SignalP-4.1	SIGNAL	1	19	0.743	YES
A7509	SignalP-4.1	SIGNAL	1	19	0.917	YES
A7527	SignalP-4.1	SIGNAL	1	19	0.789	YES
A7528	SignalP-4.1	SIGNAL	1	26	0.617	YES
A7530	SignalP-4.1	SIGNAL	1	18	0.763	YES
A7535	SignalP-4.1	SIGNAL	1	19	0.704	YES
A7537	SignalP-4.1	SIGNAL	1	18	0.673	YES
A7543	SignalP-4.1	SIGNAL	1	20	0.734	YES
A7545	SignalP-4.1	SIGNAL	1	22	0.759	YES
A7557	SignalP-4.1	SIGNAL	1	18	0.572	YES
A7566	SignalP-4.1	SIGNAL	1	19	0.695	YES
A7586	SignalP-4.1	SIGNAL	1	19	0.894	YES
A7589	SignalP-4.1	SIGNAL	1	17	0.721	YES
A7645	SignalP-4.1	SIGNAL	1	18	0.843	YES
A7651	SignalP-4.1	SIGNAL	1	21	0.818	YES
A7658	SignalP-4.1	SIGNAL	1	29	0.558	YES
A7666	SignalP-4.1	SIGNAL	1	21	0.646	YES
A7677	SignalP-4.1	SIGNAL	1	18	0.575	YES
A7767	SignalP-4.1	SIGNAL	1	20	0.462	YES
A7822	SignalP-4.1	SIGNAL	1	18	0.836	YES
A7823	SignalP-4.1	SIGNAL	1	15	0.599	YES
A7829	SignalP-4.1	SIGNAL	1	18	0.83	YES
A7850	SignalP-4.1	SIGNAL	1	20	0.586	YES
A7905	SignalP-4.1	SIGNAL	1	16	0.806	YES
A7909	SignalP-4.1	SIGNAL	1	20	0.643	YES
A7914	SignalP-4.1	SIGNAL	1	19	0.64	YES
A7939	SignalP-4.1	SIGNAL	1	18	0.906	YES
A7946	SignalP-4.1	SIGNAL	1	18	0.675	YES
A7948	SignalP-4.1	SIGNAL	1	19	0.845	YES
A7970	SignalP-4.1	SIGNAL	1	20	0.876	YES
A7979	SignalP-4.1	SIGNAL	1	18	0.834	YES
A7980	SignalP-4.1	SIGNAL	1	19	0.669	YES
A7983	SignalP-4.1	SIGNAL	1	19	0.645	YES
A7985	SignalP-4.1	SIGNAL	1	20	0.623	YES
A8009	SignalP-4.1	SIGNAL	1	19	0.794	YES
A8014	SignalP-4.1	SIGNAL	1	21	0.742	YES
A8031	SignalP-4.1	SIGNAL	1	21	0.62	YES
A8059	SignalP-4.1	SIGNAL	1	20	0.543	YES
A8083	SignalP-4.1	SIGNAL	1	19	0.815	YES
A8098	SignalP-4.1	SIGNAL	1	19	0.846	YES
A8113	SignalP-4.1	SIGNAL	1	27	0.73	YES
A8130	SignalP-4.1	SIGNAL	1	25	0.53	YES
A8148	SignalP-4.1	SIGNAL	1	15	0.735	YES
A8149	SignalP-4.1	SIGNAL	1	23	0.545	YES
A8163	SignalP-4.1	SIGNAL	1	20	0.731	YES
A0006	SignalP-4.1	SIGNAL	1	19	0.869	YES
A0025	SignalP-4.1	SIGNAL	1	19	0.528	YES
A0055	SignalP-4.1	SIGNAL	1	17	0.614	YES
A0087	SignalP-4.1	SIGNAL	1	20	0.863	YES
A0092	SignalP-4.1	SIGNAL	1	19	0.544	YES
A0146	SignalP-4.1	SIGNAL	1	19	0.843	YES

## Sheet: Sheet3
Table S7 Common antibiotic-degrading enzymes annotated in different databases by Talaromyces verruculosus SJ9
Degradation enzyme	Antibiotics	Gene id	Subject_description	Subject_id	Database
Laccase	Fluoroquinolones, tetracyclines	A0576、A1642、A2874、A3886、A3892、A4670、A5489、A5666、A6620	Laccase / p-diphenol:oxygen oxidoreductase / ferroxidase (EC 1.10.3.2); ferroxidase (EC 1.10.3.-); Laccase-like multicopper oxidase (EC 1.10.3.-)	QGA14113.1、QMW47056.1、QGA18227.1、QGA16583.1、QGA16578.1、VUW72999.1、QGA20243.1、QGA20447.1、QED41496.1	CAZy
		A5666	Laccase-2 [Talaromyces pinophilus]	KAF3398992.1	NR
		A6620	Laccase-2 [Talaromyces pinophilus|Penicillium sp. 'occitanis']	KAF3391069.1	NR
		A0576	Laccase-2	Q96WM9	Swiss-Prot
		A0576	Laccase2	Q96WM9	PHI
		A3886	Laccase abr2	E9RBR0	Pfam
		A3886	Laccase abr2	E9RBR0	Swiss-Prot
Manganese peroxidase	Fluoroquinolones, tetracyclines	A2061、A5578、A6772	manganese peroxidase (EC 1.11.1.13)	QGA14796.1、QGA20343.1、QRW22025.1	CAZy
Glucanase	Fluoroquinolones	A5662	glucanase gene	B2W4L0	PHI
Ligninase	Fluoroquinolones, tetracyclines	A2061、A5578、A6772	lignin peroxidase (EC 1.11.1.14)	QGA14796.1、QGA20343.1、QRW22025.1	CAZy
Cytochrome P450	Fluoroquinolones	A0400	CytochromeP450	fgenesh1_pg.8_	P450
		A0629	CytochromeP450	AO090701000601	P450
		A0897	CytochromeP450	maker-scaffold_6-exonerate_est2genome-gene-2.14-mRNA-1	P450
		A3216	CytochromeP450	Endocarpon_04034	P450
		A3471	CytochromeP450	fgenesh1_pg.8_	P450
		A3945	CytochromeP450	fgenesh1_pg.8_	P450
		A5026	CytochromeP450	AO090701000601	P450
		A7313	CytochromeP450	CIMG_02482.2	P450
		A2793	Cytochrome P450	SPAC13A11.02c	KOG
		A5698	Cytochrome P450 CYP4/CYP19/CYP26 subfamilies	SPAC19A8.04	KOG
		A2546	cytochrome P450 / NADPH-cytochrome P450 reductase	K14338	KEGG
		A3084	cytochrome P450 family 619	K21293	KEGG
		A4942	cytochrome P450 family 619	K21293	KEGG
		A0695	cytochrome P450 [Talaromyces cellulolyticus]	GAM34617.1	NR
		A0917	Cytochrome P450 [Penicillium sp. 'occitanis']	PCG97309.1	NR
		A1556	cytochrome P450, putative [Talaromyces marneffei ATCC 18224|Talaromyces marneffei]	XP_002145795.1	NR
		A1917	Cytochrome P450 3A21 [Talaromyces pinophilus]	KAF3404135.1	NR
		A2114	cytochrome P450 [Talaromyces cellulolyticus]	GAM35327.1	NR
		A2191	cytochrome P450, putative [Talaromyces stipitatus ATCC 10500]	XP_002482834.1	NR
		A2210	Cytochrome P450 52A13, partial [Talaromyces pinophilus]	KAF3395608.1	NR
		A2829	Cytochrome P450, E-class, CYP52 [Penicillium sp. 'occitanis'|Talaromyces cellulolyticus]	PCG91963.1	NR
		A2853	Cytochrome P450 [Penicillium sp. 'occitanis']	PCG99300.1	NR
		A2920	cytochrome P450 monooxygenase [Fusarium pseudocircinatum]	KAF5573832.1	NR
		A3355	Cytochrome P450 monooxygenase pyr3 [Talaromyces pinophilus]	KAF3407184.1	NR
		A5005	Cytochrome P450 52A12 [Talaromyces pinophilus|Talaromyces cellulolyticus]	KAF3397297.1	NR
		A5112	Cytochrome P450 monooxygenase paxP [Talaromyces pinophilus]	KAF3397633.1	NR
		A5187	Cytochrome P450, E-class, group I [Penicillium sp. 'occitanis']	PCG89962.1	NR
		A5231	cytochrome P450 monooxygenase [Aspergillus nomiae NRRL 13137]	XP_015405023.1	NR
		A5305	Cytochrome P450, partial [Talaromyces pinophilus]	KAF3406340.1	NR
		A6007	Cytochrome P450, E-class, group I [Penicillium sp. 'occitanis']	PCG92110.1	NR
		A6931	Cytochrome P450 monooxygenase andK [Talaromyces pinophilus]	KAF3402374.1	NR
		A7150	Cytochrome P450 [Fusarium acutatum]	KAF4441145.1	NR
		A7443	Cytochrome P450 [Penicillium sp. 'occitanis'|Talaromyces cellulolyticus]	PCG93265.1	NR
		A7505	Cytochrome P450 [Penicillium sp. 'occitanis']	PCG92796.1	NR
		A7682	Cytochrome P450, E-class, group I [Penicillium sp. 'occitanis']	PCG94651.1	NR
		A0089	cytochrome P450 4A5 [Talaromyces cellulolyticus]	GAM37725.1	NR
		A0116	Cytochrome P450 monooxygenase paxP [Talaromyces pinophilus]	KAF3404921.1	Pfam
		A2118	Cytochrome P450	PF00067	Pfam
		A6931	Cytochrome P450	PF00067	Pfam
		A4942	Cytochrome P450	PF00067	Pfam
		A7457	Cytochrome P450	PF00067	Pfam
		A0024	Cytochrome P450	PF00067	Pfam
		A2252	Cytochrome P450	PF00067	Pfam
		A3250	Cytochrome P450	PF00067	Pfam
		A1362	Cytochrome P450	PF00067	Pfam
		A7992	Cytochrome P450	PF00067	Pfam
		A6167	Cytochrome P450	PF00067	Pfam
		A2007	Cytochrome P450	PF00067	Pfam
		A5234	Cytochrome P450	PF00067	Pfam
		A1556	Cytochrome P450	PF00067	Pfam
		A3540	Cytochrome P450	PF00067	Pfam
		A3070	Cytochrome P450	PF00067	Pfam
		A7487	Cytochrome P450	PF00067	Pfam
		A0029	Cytochrome P450	PF00067	Pfam
		A2210	Cytochrome P450	PF00067	Pfam
		A4030	Cytochrome P450	PF00067	Pfam
		A1197	Cytochrome P450	PF00067	Pfam
		A7454	Cytochrome P450	PF00067	Pfam
		A0511	Cytochrome P450	PF00067	Pfam
		A2799	Cytochrome P450	PF00067	Pfam
		A1094	Cytochrome P450	PF00067	Pfam
		A1157	Cytochrome P450	PF00067	Pfam
		A5844	Cytochrome P450	PF00067	Pfam
		A2520	Cytochrome P450	PF00067	Pfam
		A6530	Cytochrome P450	PF00067	Pfam
		A6764	Cytochrome P450	PF00067	Pfam
		A3056	Cytochrome P450	PF00067	Pfam
		A8124	Cytochrome P450	PF00067	Pfam
		A7150	Cytochrome P450	PF00067	Pfam
		A5005	Cytochrome P450	PF00067	Pfam
		A0916	Cytochrome P450	PF00067	Pfam
		A6744	Cytochrome P450	PF00067	Pfam
		A5698	Cytochrome P450	PF00067	Pfam
		A3069	Cytochrome P450	PF00067	Pfam
		A7989	Cytochrome P450	PF00067	Pfam
		A2921	Cytochrome P450	PF00067	Pfam
		A7990	Cytochrome P450	PF00067	Pfam
		A1075	Cytochrome P450	PF00067	Pfam
		A6169	Cytochrome P450	PF00067	Pfam
		A0116	Cytochrome P450	PF00067	Pfam
		A2117	Cytochrome P450	PF00067	Pfam
		A2955	Cytochrome P450	PF00067	Pfam
		A0742	Cytochrome P450	PF00067	Pfam
		A0743	Cytochrome P450	PF00067	Pfam
		A3355	Cytochrome P450	PF00067	Pfam
		A2853	Cytochrome P450	PF00067	Pfam
		A6712	Cytochrome P450	PF00067	Pfam
		A7847	Cytochrome P450	PF00067	Pfam
		A3064	Cytochrome P450	PF00067	Pfam
		A2357	Cytochrome P450	PF00067	Pfam
		A1549	Cytochrome P450	PF00067	Pfam
		A7443	Cytochrome P450	PF00067	Pfam
		A0106	Cytochrome P450	PF00067	Pfam
		A6007	Cytochrome P450	PF00067	Pfam
		A1917	Cytochrome P450	PF00067	Pfam
		A2920	Cytochrome P450	PF00067	Pfam
		A0613	Cytochrome P450	PF00067	Pfam
		A4972	Cytochrome P450	PF00067	Pfam
		A6628	Cytochrome P450	PF00067	Pfam
		A7505	Cytochrome P450	PF00067	Pfam
		A0288	Cytochrome P450	PF00067	Pfam
		A3179	Cytochrome P450	PF00067	Pfam
		A2829	Cytochrome P450	PF00067	Pfam
		A3168	Cytochrome P450	PF00067	Pfam
		A5305	Cytochrome P450	PF00067	Pfam
		A6770	Cytochrome P450	PF00067	Pfam
		A4880	Cytochrome P450	PF00067	Pfam
		A3820	Cytochrome P450	PF00067	Pfam
		A0089	Cytochrome P450	PF00067	Pfam
		A3301	Cytochrome P450	PF00067	Pfam
		A2546	Cytochrome P450	PF00067	Pfam
		A2114	Cytochrome P450	PF00067	Pfam
		A6687	Cytochrome P450	PF00067	Pfam
		A7303	Cytochrome P450	PF00067	Pfam
		A7452	Cytochrome P450	PF00067	Pfam
		A5231	Cytochrome P450	PF00067	Pfam
		A2191	Cytochrome P450	PF00067	Pfam
		A7921	Cytochrome P450	PF00067	Pfam
		A2432	Cytochrome P450	PF00067	Pfam
		A0695	Cytochrome P450	PF00067	Pfam
		A2112	Cytochrome P450	PF00067	Pfam
		A7682	Cytochrome P450	PF00067	Pfam
		A1694	Cytochrome P450	PF00067	Pfam
		A5112	Cytochrome P450	PF00067	Pfam
		A5150	Cytochrome P450	PF00067	Pfam
		A2716	Cytochrome P450	PF00067	Pfam
		A3545	Cytochrome P450	PF00067	Pfam
		A7449	Cytochrome P450	PF00067	Pfam
		A6211	Cytochrome P450	PF00067	Pfam
		A0917	Cytochrome P450	PF00067	Pfam
		A7411	Cytochrome P450	PF00067	Pfam
		A0367	Cytochrome P450	PF00067	Pfam
		A3363	Cytochrome P450	PF00067	Pfam
		A2793	Cytochrome P450	PF00067	Pfam
		A0025	Cytochrome P450	PF00067	Pfam
		A6213	Cytochrome P450	PF00067	Pfam
		A0514	Cytochrome P450	PF00067	Pfam
		A0375	Cytochrome P450	PF00067	Pfam
		A6854	Cytochrome P450	PF00067	Pfam
		A2412	Cytochrome P450	PF00067	Pfam
		A5735	Cytochrome P450	PF00067	Pfam
		A3084	Cytochrome P450	PF00067	Pfam
		A3178	Cytochrome P450	PF00067	Pfam
		A6006	Cytochrome P450	PF00067	Pfam
		A5423	Cytochrome P450	PF00067	Pfam
		A0617	Cytochrome P450	PF00067	Pfam
		A6941	Cytochrome P450	PF00067	Pfam
		A7034	Cytochrome P450	PF00067	Pfam
		A0381	Cytochrome P450	PF00067	Pfam
		A4009	Cytochrome P450	PF00067	Pfam
		A2829	Cytochrome P450 52A1	P10615	Swiss-Prot
		A5005	Cytochrome P450 52A12	Q9Y757	Swiss-Prot
		A5305	Cytochrome P450 52A3-B	P24458	Swiss-Prot
		A5698	Cytochrome P450 61	O13820	Swiss-Prot
		A7034	Cytochrome P450 52A13	Q9Y758	Swiss-Prot
		A8124	Cytochrome P450 52A10	Q12588	Swiss-Prot
		A5698	cytochrome P450 61	I1RE80	Swiss-Prot
N-acetyltransferase	Fluoroquinolones	A3626	N-acetyltransferase activity	GO:0008080	GO
		A4284	N-acetyltransferase activity	GO:0008080	GO
		A5845	N-acetyltransferase activity	GO:0008080	GO
		A6759	N-acetyltransferase activity	GO:0008080	GO
		A6846	N-acetyltransferase activity	GO:0008080	GO
		A6994	N-acetyltransferase activity	GO:0008080	GO
		A7352	N-acetyltransferase activity	GO:0008080	GO
		A7099	N-acetyltransferase activity	GO:0008080	GO
		A7679	N-acetyltransferase	K11268	KEGG
		A5845	N-acetyltransferase 10	K14521	KEGG
		A2299	N-acetyltransferase	PF00797	Pfam
		A7896	N-acetyltransferase ats1	P79081	Swiss-Prot
		A8141	N-acetyltransferase activity	GO:0008080	GO
		A1095	N-acetyltransferase activity	GO:0008080	GO
		A1167	N-acetyltransferase activity	GO:0008080	GO
		A1382	N-acetyltransferase activity	GO:0008080	GO
		A1546	N-acetyltransferase activity	GO:0008080	GO
		A1709	N-acetyltransferase activity	GO:0008080	GO
		A1769	N-acetyltransferase activity	GO:0008080	GO
		A2036	N-acetyltransferase activity	GO:0008080	GO
		A2390	N-acetyltransferase activity	GO:0008080	GO
		A2518	N-acetyltransferase activity	GO:0008080	GO
		A2856	N-acetyltransferase activity	GO:0008080	GO
		A2972	N-acetyltransferase activity	GO:0008080	GO
		A3682	N-acetyltransferase activity	GO:0008080	GO
		A3781	N-acetyltransferase activity	GO:0008080	GO
		A4018	N-acetyltransferase activity	GO:0008080	GO
		A4431	N-acetyltransferase activity	GO:0008080	GO
		A4486	N-acetyltransferase activity	GO:0008080	GO
		A5275	N-acetyltransferase activity	GO:0008080	GO
		A5340	N-acetyltransferase activity	GO:0008080	GO
		A5830	N-acetyltransferase activity	GO:0008080	GO
		A8040	N-acetyltransferase activity	GO:0008080	GO
Nitrate reductase	Fluoroquinolones	A0330	GO:0009325; nitrate reductase complex; GO:0008940; nitrate reductase activity	GO:0009325、GO:0008940	GO
		A4287	nitrate reductase (NAD(P)H)	K10534	KEGG
		A4048	GO:0009325； nitrate reductase complex; GO:0008940; nitrate reductase activity;	GO:0009325、GO:0008940	GO
		A2670	nitrate reductase (NAD(P)H)	K10534	KEGG
		A2670	Nitrate reductase [NADPH]	P36858	Swiss-Prot
		A2670	Nitrate reductase	O00101	PHI
		A4287	nitrate reductase, putative [Talaromyces stipitatus ATCC 10500]	XP_002342017.1	NR
		A4287	Nitrate reductase	A0A0J9ULI2	PHI
Nitrite reductase	Fluoroquinolones	A2669	nitrite reductase (NAD(P)H)	K17877	KEGG
		A3502	nitrite reductase (cytochrome, ammonia-forming) activity; molecular_function	GO:0042279	GO
		A2669	Nitrite reductase [NAD(P)H]	P22944	Swiss-Prot
Glutathione S-transferase	Tetracyclines	A1522	Glutathione S-transferase omega-like 2, partial [Talaromyces pinophilus]	KAF3405527.1	NR
		A2226	Glutathione S-transferase F8 [Talaromyces pinophilus|Penicillium sp. 'occitanis']	KAF3395013.1	NR
		A3050	glutathione S-transferase [Talaromyces cellulolyticus]	GAM35648.1	NR
		A4162	glutathione S-transferase [Talaromyces cellulolyticus]	GAM36591.1	NR
		A7389	glutathione S-transferase [Talaromyces cellulolyticus]	GAM33444.1	NR
		A4429	Glutathione S-transferase	PF02798、PF13417、PF13409	Pfam
		A1195	Glutathione S-transferase	PF02798	Pfam
		A2649	Glutathione S-transferase	PF13417、PF13409、PF02798	Pfam
		A0062	Glutathione S-transferase	PF13417、PF13409、	Pfam
		A3743	Glutathione S-transferase	PF13409、PF02798、PF13417	Pfam
		A1647	Glutathione S-transferase	PF13417、PF02798、PF13409	Pfam
		A4752	Glutathione S-transferase	PF13417	Pfam
		A2188	Glutathione S-transferase	PF13417、PF02798、PF13409	Pfam
		A2226	Glutathione S-transferase	PF13417、PF02798、PF13410	Pfam
		A6174	Glutathione S-transferase	PF13409、PF13417	Pfam
		A1522	Glutathione S-transferase	PF13409	Pfam
		A1545	Glutathione S-transferase	PF13417、PF13409	Pfam
		A0875	Glutathione S-transferase	PF13417、PF13409	Pfam
		A7389	Glutathione S-transferase	PF02798、PF13417、PF13409	Pfam
		A4907	Glutathione S-transferase	PF13417、PF13409、PF02798	Pfam
		A4409	Glutathione S-transferase	PF13409、PF13417	Pfam
		A6304	Glutathione S-transferase	PF02798	Pfam
		A2389	Glutathione S-transferase	PF02798、PF13409、PF13417	Pfam
		A0875	Glutathione S-transferase omega-like 2	O94524	Swiss-Prot
		A1522	Glutathione S-transferase omega-like 2	O94524	Swiss-Prot
		A1545	Glutathione S-transferase omega-like 2	O94525	Swiss-Prot
		A2226	Glutathione S-transferase PM239X14	P42769	Swiss-Prot
		A3743	Glutathione S-transferase-like protein gedE	Q0CCY0	Swiss-Prot
		A4907	Glutathione S-transferase-like protein gedE	Q0CCY0	Swiss-Prot
		A6174	Glutathione S-transferase-like protein ustS	B8NM79	Swiss-Prot
		A1681	Glutathione S-transferase, N-terminal domain	PF13417	Pfam
		A7389	glutathione S-transferase	K00799	KEGG
		A4907	Glutathione S-transferase	SPCC191.09c	KOG
		A2188	glutathione S-transferase	K00799	KEGG
		A2226	glutathione S-transferase	K00799	KEGG
		A3050	glutathione S-transferase	K00800	KEGG
		A4907	glutathione S-transferase	K00799	KEGG
Erythromycin esterase	Macrocyclic lactones	A1709	Erythromycin esterase	PF05139	Pfam
2'-phosphotransferase	Macrocyclic lactones	A1753	2'-phosphotransferase	K10669	KEGG
Glycosyltransferase	Macrocyclic lactones	A0847	Glycosyltransferase	SPBC32H8.14	KOG
		A1885	Glycosyltransferase	SPCC330.08	KOG
		A3741	Glycosyltransferase	SPBC56F2.10c	KOG
		A4971	Glycosyltransferase	YBR243c	KOG
		A3978	Glycosyl transferases group 1	PF00534	Pfam
		A4739	Glycosyltransferase family 28 N-terminal domain	PF03033	Pfam
		A5473	Glycosyltransferase family 20	PF00982	Pfam
		A5474	Glycosyltransferase family 20	PF00982	Pfam
		A1385	Glycosyl transferase family 8	PF01501	Pfam
		A4021	Glycosyltransferase family 28 C-terminal domain	PF04101	Pfam
		A3668	Glycosyl transferases group 1	PF00534	Pfam
		A0780	Glycosyl transferase family 21	PF13506	Pfam
		A4443	Glycosyl transferase family, a/b domain	PF00591	Pfam
		A0847	Glycosyltransferase family 20	PF00982、PF00534	Pfam
		A4709	Glycosyl transferase family 8	PF01501	Pfam
		A1391	Glycosyl transferases group 1	PF00534	Pfam
		A1412	Glycosyl transferases group 1	PF00534	Pfam
		A2521	Glycosyltransferase family 28 C-terminal domain	PF04101、PF03033	Pfam
		A0809	Glycosyltransferase family 25 (LPS biosynthesis protein)	PF01755	Pfam
		A5133	Glycosyl transferase family 21	PF13506	Pfam
		A2775	Glycosyltransferase family 20	PF00982	Pfam
		A4172	Glycosyltransferase family 20	PF00982	Pfam
		A6386	Glycosyl transferase family 21	PF13506	Pfam
		A0492	Glycosyl transferase WecG/TagA/CpsF family	PF03808	Pfam
		A5488	Glycosyl transferase family 8	PF01501	Pfam
		A7743	Glycosyltransferase family 20	PF00982	Pfam
		A7886	Glycosyltransferase family 20	PF00982	Pfam
		A1354	Glycosyl transferase family 21	PF13506	Pfam
		A0804	Glycosyl transferases group 1	PF00534	Pfam
		A6605	Glycosyl transferase family 21	PF13506	Pfam
		A4971	Glycosyl transferase family 4	PF00953	Pfam
		A1039	Glycosyltransferase family 28 N-terminal domain	PF03033、PF04101	Pfam
		A3994	glycosyltransferase family 15	J5K093	PHI
		A2554	Glycosyltransferase family 28 C-terminal domain	PF04101	Pfam
		A2575	Chitin synthase/hyaluronan synthase (glycosyltransferases)	YNL192w	KOG
		A7744	Glycosyl transferase family 21	PF13506	Pfam
		A2171	Glycosyl transferases group 1	PF00534	Pfam
		A4978	Glycosyl transferases group 1	PF00534	Pfam
		A3573	Chitin synthase/hyaluronan synthase (glycosyltransferases)	SPAC13G6.12c	KOG
		A6605	Chitin synthase/hyaluronan synthase (glycosyltransferases)	YBR023c	KOG
